# Supplementary material for: The first Cyclospora cayetanensis lineage A genome from an isolate from Mexico
Source: BMC Genomics. 2024 Mar 5;25:246. doi: 10.1186/s12864-024-10163-y (PMC10913667; doi:10.1186/s12864-024-10163-y)
Supplement: Supplementary file 1 — Additional file 1 [file 12864_2024_10163_MOESM1_ESM.xlsx]

## Sheet: genome table for manuscript
Accession #	Assembly name	Strain name	Isolate geographic origin	WGS project #	Bioproject #	Biosample #	Assembly length	Contig #	Sequencing method	Submitter	Submision date	Assembly method
GCA_002019455.1	ASM201945v1	CDC:HCTX69:14	United States	MPGJ01	PRJNA292682	SAMN05982170	42346107	1307	Illumina MiSeq	CDC	2017-03-06	CLC NGS Cell v. 8
GCA_002019465.1	ASM201946v1	CDC:HCGM01:97	Guatemala	MPGK01	PRJNA292682	SAMN05982179	43895689	1346	Illumina MiSeq	CDC	2017-03-06	CLC NGS Cell v. 8
GCA_002019475.1	ASM201947v1	CDC:HCJK01:14	Indonesia	MPGI01	PRJNA292682	SAMN05982165	41397365	1599	Illumina MiSeq	CDC	2017-03-06	CLC NGS Cell v. 8
GCA_002019905.1	ASM201990v1	CDC:HCRI01:97	United States	MPGL01	PRJNA292682	SAMN05982183	43010379	1479	Illumina MiSeq	CDC	2017-03-06	CLC NGS Cell v. 8
GCA_002893305.1	ASM289330v1	CHN_HEN01	China	PDMJ01	PRJNA316938	SAMN07337752	44198550	739	Illumina Miseq	FDA, CDC and worldwide Cyclospora research community	2018-01-19	SPAdes v. 3.9.0
GCA_002893315.1	ASM289331v1	CDC:HCTX230:15	United States	PDMK01	PRJNA316938	SAMN07337751	43066541	2001	Illumina Miseq	FDA, CDC and worldwide Cyclospora research community	2018-01-19	SPAdes v. 3.9.0
GCA_002893335.1	ASM289333v1	CDC:HCTX208:15	United States	PDMM01	PRJNA316938	SAMN07337749	41824023	2612	Illumina Miseq	FDA, CDC and worldwide Cyclospora research community	2018-01-19	SPAdes v. 3.9.0
GCA_002893365.1	ASM289336v1	CDC:HCTX204:15	United States	PDMN01	PRJNA316938	SAMN07337746	41825189	1706	Illumina Miseq	FDA, CDC and worldwide Cyclospora research community	2018-01-19	SPAdes v. 3.9.0
GCA_002893375.1	ASM289337v1	CDC:HCVA02:15	United States	PDMO01	PRJNA316938	SAMN07337745	37400776	3144	Illumina Miseq	FDA, CDC and worldwide Cyclospora research community	2018-01-19	SPAdes v. 3.9.0
GCA_002893405.1	ASM289340v1	CDC:HCFL47:13	United States	PDMP01	PRJNA316938	SAMN07337744	48599812	7910	Illumina Miseq	FDA, CDC and worldwide Cyclospora research community	2018-01-19	SPAdes v. 3.9.0
GCA_002893425.1	ASM289342v1	CDC:HCNY16:01	United States	PDMR01	PRJNA316938	SAMN07337742	45453701	1285	Illumina Miseq	FDA, CDC and worldwide Cyclospora research community	2018-01-19	SPAdes v. 3.9.0
GCA_002893445.1	ASM289344v1	CDC:HCGM11:97	Guatemala	PDMI01	PRJNA316938	SAMN07337753	44518937	677	Illumina Miseq	FDA, CDC and worldwide Cyclospora research community	2018-01-19	SPAdes v. 3.9.0
GCA_002893465.1	ASM289346v1	CDC:HCTX227:15	United States	PDML01	PRJNA316938	SAMN07337750	43371175	1509	Illumina Miseq	FDA, CDC and worldwide Cyclospora research community	2018-01-19	SPAdes v. 3.9.0
GCA_002893485.1	ASM289348v1	CDC:HCTX48:14	United States	PDMQ01	PRJNA316938	SAMN07337743	44612691	689	Illumina Miseq	FDA, CDC and worldwide Cyclospora research community	2018-01-19	SPAdes v. 3.9.0
GCF_002999335.1	CcayRef3	NF1_C8	Nepal	PVNT01	PRJNA357479	SAMN08618443	44363576	738	Illumina MiSeq	CFSAN	2018-03-14	SPAdes v. 3.10.1
GCA_003057635.1	ASM305763v1	CDC:HCTX205:15	United States	QBLG01	PRJNA316938	SAMN07337747	47040410	961	Illumina Miseq	OARSA, CFSAN	2018-04-18	SPAdes v. 3.9.0
GCA_003351235.1	ASM335123v1	C10	Nepal	PUER01	PRJNA357479	SAMN04934518	43991927	1176	Illumina MiSeq	CFSAN	2018-07-31	SPAdes v. 3.11
GCA_003351265.1	ASM335126v1	C8	Nepal	NYMR01	PRJNA357479	SAMN04870149	44122998	761	Illumina MiSeq	CFSAN	2018-07-31	SPAdes v. September 2017
GCA_003351285.1	ASM335128v1	C5	Nepal	PUES01	PRJNA357479	SAMN04870148	44079589	742	Illumina MiSeq	CFSAN	2018-07-31	SPAdes v. 3.11
GCA_003935065.1	ASM393506v1	CDC HCTX542_15	United States	RDSA01	PRJNA437975	SAMN10261105	44525627	1324	Illumina Miseq	CDC	2018-12-11	SPAdes v. 3.12.0
GCA_003944945.1	ASM394494v1	CDC HCTX460_16	United States	RDRJ01	PRJNA437975	SAMN10261101	44203399	1651	Illumina Miseq	CDC	2018-12-13	SPAdes v. 3.12.0
GCA_003944955.1	ASM394495v1	CDC HCTX547_15	United States	RDRF01	PRJNA437975	SAMN10261106	44320168	1718	Illumina Miseq	CDC	2018-12-13	SPAdes v. 3.12.0
GCA_003944965.1	ASM394496v1	CDC HCTX535_14	United States	RDRG01	PRJNA437975	SAMN10261104	44225100	1391	Illumina Miseq	CDC	2018-12-13	SPAdes v. 3.12.0
GCA_003944975.1	ASM394497v1	CDC HCTX495_16	United States	RDRI01	PRJNA437975	SAMN10261102	44231532	2781	Illumina Miseq	CDC	2018-12-13	SPAdes v. 3.12.0
GCA_003944985.1	ASM394498v1	CDC HCTX503_16	United States	RDRH01	PRJNA437975	SAMN10261103	44318172	1799	Illumina Miseq	CDC	2018-12-13	SPAdes v. 3.12.0
GCA_003945045.1	ASM394504v1	CDC HCTX365_13	United States	RDRK01	PRJNA437975	SAMN10261100	44294763	1657	Illumina Miseq	CDC	2018-12-13	SPAdes v. 3.12.0
GCA_003945055.1	ASM394505v1	CDC HCNE181_16	United States	RDRM01	PRJNA437975	SAMN10261098	44342510	1436	Illumina Miseq	CDC	2018-12-13	SPAdes v. 3.12.0
GCA_003945065.1	ASM394506v1	CDC HCMX010_16	Mexico	RDRN01	PRJNA437975	SAMN10261097	44394860	817	Illumina Miseq	CDC	2018-12-13	SPAdes v. 3.12.0
GCA_003945075.1	ASM394507v1	CDC HCJK011_15	Indonesia	RDRP01	PRJNA437975	SAMN10261095	44443777	1302	Illumina Miseq	CDC	2018-12-13	SPAdes v. 3.12.0
GCA_003945085.1	ASM394508v1	CDC HCGM012_97	Guatemala	RDRQ01	PRJNA437975	SAMN10261094	44321495	2808	Illumina Miseq	CDC	2018-12-13	SPAdes v. 3.12.0
GCA_003945135.1	ASM394513v1	CDC HCGM002_97	Guatemala	RDRR01	PRJNA437975	SAMN10261093	44546601	1090	Illumina Miseq	CDC	2018-12-13	SPAdes v. 3.12.0
GCA_003945145.1	ASM394514v1	CDC HCNP016_97	Nepal	RDRL01	PRJNA437975	SAMN10261099	44750527	2676	Illumina Miseq	CDC	2018-12-13	SPAdes v. 3.12.0
GCA_003945155.1	ASM394515v1	CDC HCJK015_15	Indonesia	RDRO01	PRJNA437975	SAMN10261096	44248282	2835	Illumina Miseq	CDC	2018-12-13	SPAdes v. 3.12.0
GCA_003945175.1	ASM394517v1	CDC HCDC004_96	United States	RDRS01	PRJNA437975	SAMN10261092	44465823	1135	Illumina Miseq	CDC	2018-12-13	SPAdes v. 3.12.0
GCA_003351245.2	NF1v2	NF1	Nepal	MSEL02	PRJNA357479	SAMN03145675	44239195	1093	Illumina MiSeq	CFSAN	2021-09-10	SPAdes v. 3.11
GCA_020557325.1	Indo2_new	Indonesia-2	Indonesia	JAHWDO01	PRJNA357479	SAMN04934520	43805580	1239	Illumina MiSeq	CFSAN	2021-10-25	SPAdes v. 3.12
GCA_020557355.1	Indo11_new	Indonesia-11	Indonesia	JAHWDN01	PRJNA357479	SAMN20176673	43511851	1905	Illumina MiSeq	CFSAN	2021-10-25	SPAdes v. 3.12
GCA_020976615.1	ASM2097661v1	Can-NML:CYC2020-001	Canada	JAJEWR01	PRJNA772675	SAMN22424801	44551435	310	Illumina MiSeq; ONT MinION	Public Health Agency of Canada	2021-11-30	SPAdes v. 3.11.1
